# Supplementary material for: Advances in Understanding the Mechanism of Cap-Independent Cucurbit Aphid-Borne Yellows Virus Protein Synthesis
Source: Int J Mol Sci. 2023 Dec 18;24(24):17598. doi: 10.3390/ijms242417598 (PMC10744285; doi:10.3390/ijms242417598)
Supplement: Supplementary file 1 [file ijms-24-17598-s001.zip]

Archive with 2 entries (2 files):
- SupplFigureS1.tif
- SupplFigureS2.tif
